# Supplementary material for: Comprehensive comparison of neonate and adult human platelet transcriptomes
Source: PLoS One. 2017 Aug 16;12(8):e0183042. doi: 10.1371/journal.pone.0183042 (PMC5559076; doi:10.1371/journal.pone.0183042)
Supplement: S1 Table — (XLSX) [file pone.0183042.s003.xlsx]

## Sheet: S1 Table
	Table S1. Blood counts in neonates and adult samples.
		Mean Value (Range)
	Characteristic	Neonate (N=10)	Adult (N=10)
	Hemoglobin, g/dL	13.55 (13.1-14.3)	12.57 (10.8-14.5)
	Hematocrit, %	39.99 (37.3-42.5)	36.66 (31.2-42.6)
	Platelet Count, x10-3/µL	199 (146-255)	181.4 (147-265)
	Mean Platelet Volume, fL	7.31 (6.3-9.1)	8.21 (7.0-11.1)
	White Blood Cell Count, x10-3/µL	12.57 (8.0-13.6)	6.06 (4.5-7.8)
	Red Blood Cell Count, x10-3/µL	3.65 (3.3-3.96)	4.09 (3.71-4.64)
	Mean Corpuscular Volume, fL	109.9 (104.6-118.5)	89.79 (84.7-95.5)
