# Supplementary material for: Comprehensive comparison of neonate and adult human platelet transcriptomes
Source: PLoS One. 2017 Aug 16;12(8):e0183042. doi: 10.1371/journal.pone.0183042 (PMC5559076; doi:10.1371/journal.pone.0183042)
Supplement: S3 Table — Columns represented the A+B combination microarray signal expressed in Log2 and their rank at each developmental stage (neonate and adult), sorted by adult rank. (XLSX) [file pone.0183042.s005.xlsx]

## Sheet: S3 Table
	Table S3. Coincident genes among the 100 most expressed in Adult and Neonate platelets in A+B combination microarray and their rank in each type of sample
	Gene Symbol	Neonate	Rank	Adult	Rank
	SH3KBP1	14.5473	4	14.9841	1
	ATP13A5	14.2784	9	14.8056	2
	PPBP	14.5371	5	14.7403	3
	LOC100131754	14.3733	8	14.7146	4
	HBB	14.7045	3	14.7076	5
	DCAF6	14.3792	7	14.6976	6
	TMSB4X	14.4393	6	14.6652	7
	PF4	13.3422	20	14.5371	8
	B2M	14.2722	10	14.5104	9
	HBA1	14.8596	2	14.3336	10
	FTH1	12.5286	47	14.2547	11
	H3F3A	14.0165	12	14.139	12
	OST4	13.673	15	14.1196	13
	FTHL5	14.0336	11	14.0393	14
	TUBB1	13.2108	21	14.0013	15
	NRGN	13.7515	13	13.9298	16
	GPX1	13.6988	14	13.9196	17
	NCOA4	13.5748	17	13.8187	18
	OAZ1	13.6449	16	13.7497	19
	HIST1H2AC	13.1828	22	13.7398	20
	ACTB	13.0521	25	13.6821	21
	RGS18	12.9691	29	13.6688	22
	PTPRO	12.9114	32	13.6443	23
	C21orf7	12.6498	39	13.6251	24
	VCL	13.0526	24	13.3812	25
	GNAS	13.0328	27	13.3479	26
	CCL5	13.096	23	13.2662	27
	ITGB1	12.4079	53	13.2423	28
	MMD	12.584	42	13.1761	29
	F13A1	12.4253	52	13.1451	30
	GNG11	13.0114	28	13.1194	31
	PRKAR2B	12.2742	62	13.1146	32
	FTL	12.9627	30	13.0995	33
	MYL6	13.4338	18	13.0832	34
	LUZP6	12.3375	57	13.0636	35
	HIST1H2BK	12.5757	43	13.0317	36
	RGS10	12.944	31	13.0284	37
	RPL41	12.8134	35	13.0111	38
	SPARC	12.2903	61	12.9046	39
	SERF2	12.6741	37	12.8595	40
	LIMS1	12.1302	67	12.8558	41
	UBB	13.3632	19	12.8367	42
	PNN	12.5672	45	12.8284	43
	HLA-E	12.4995	49	12.7743	44
	HLA-C	12.4687	50	12.7495	45
	TAGLN2	13.041	26	12.6614	47
	GP1BB	12.6138	41	12.6532	48
	NT5C3	12.3851	54	12.618	49
	SRGN	11.8367	89	12.5667	50
	NGFRAP1	12.8759	33	12.5656	51
	HLA-A	12.3078	58	12.5492	52
	MLH3	11.756	95	12.5347	53
	ITM2B	12.1254	69	12.5231	54
	PTMA	12.5719	44	12.5024	56
	ARPC1B	12.1309	66	12.4538	59
	ACTG1	12.0591	75	12.4341	60
	NAP1L1	12.4551	51	12.4304	61
	SDPR	12.8279	34	12.3482	64
	RAP1B	11.8964	82	12.315	67
	HNRNPA3	12.1173	72	12.3146	68
	TPT1	12.2404	64	12.3062	69
	HIST1H3H	12.3509	55	12.3045	70
	SAT1	12.5084	48	12.3014	71
	UBC	12.1218	71	12.2654	72
	PGRMC1	12.7936	36	12.2484	73
	HMGB1	11.8808	85	12.2464	74
	CFL1	12.5463	46	12.2312	76
	CD99	12.1863	65	12.2119	78
	TMEM111	12.2935	60	12.1915	79
	ARHGDIB	12.6377	40	12.178	80
	MAX	12.1231	70	12.1278	84
	RAB11A	12.0953	73	12.1129	88
	ACRBP	12.0069	76	12.0925	90
	HLA-B	11.8253	90	12.0412	92
	GAPDH	11.5753	97	12.013	93
	EIF1	11.7629	94	11.972	96
	HBG1	15.0652	1	11.9041	97
	ARL6IP5	11.774	93	11.8554	98
	DYNLRB1	11.3777	99	11.7504	100
	Array signal expressed in Log2. Sort by adult rank.
