# Supplementary material for: Comprehensive comparison of neonate and adult human platelet transcriptomes
Source: PLoS One. 2017 Aug 16;12(8):e0183042. doi: 10.1371/journal.pone.0183042 (PMC5559076; doi:10.1371/journal.pone.0183042)
Supplement: S4 Table — Significance was taken as p<0.05. (XLSX) [file pone.0183042.s006.xlsx]

## Sheet: S4 Table
	Table S4. Gene enrichment analysis using the coincident genes among the 100 most expressed in adult and neonatal platelets
	ID	GO biological process complete	# Refence genes	# Observed genes	# Expected genes	Fold Enrichment	p-value	Enriched Genes
	1	Antigen processing and presentation of endogenous peptide antigen via MHC class I via ER pathway, TAP-independent (GO:0002486)	3	3	.01	> 100	2.02E-03	HLA-A, HLA-B, HLA-C
	2	Antigen processing and presentation of endogenous peptide antigen via MHC class I (GO:0019885)	15	4	.06	69.04	3.40E-03
	3	Antigen processing and presentation of endogenous peptide antigen (GO:0002483)	16	5	.06	80.91	5.14E-05
	4	Antigen processing and presentation of endogenous antigen (GO:0019883)	19	5	.07	68.14	1.20E-04
	5	Antigen processing and presentation of exogenous peptide antigen via MHC class I, TAP-independent (GO:0002480)	9	5	.03	> 100	2.96E-06	HLA-A, HLA-B, HLA-C, HLA-E, B2M
	6	Protection from natural killer cell mediated cytotoxicity (GO:0042270)	6	3	.02	> 100	1.60E-02	HLA-A, HLA-B, HLA-E
	7	Regulation of immune response (GO:0050776)	862	14	3.33	4.21	4.32E-02
	8	Positive regulation of T cell mediated cytotoxicity (GO:0001916)	16	4	.06	64.73	4.38E-03	HLA-A, HLA-B, HLA-E, B2M
	9	Regulation of T cell mediated immunity (GO:0002709)	53	5	.20	24.43	1.83E-02
	10	Regulation of T cell mediated cytotoxicity (GO:0001914)	23	4	.09	45.03	1.83E-02
	11	Platelet aggregation (GO:0070527)	40	5	.15	32.36	4.67E-03	HBB, GNAS, ACTG1, ACTB, VCL
	12	Platelet activation (GO:0030168)	144	7	.56	12.59	1.31E-02
	13	Cell activation (GO:0001775)	578	13	2.23	5.82	2.80E-03
	14	Blood coagulation (GO:0007596)	296	11	1.14	9.62	1.76E-04
	15	Coagulation (GO:0050817)	298	11	1.15	9.56	1.89E-04
	16	Hemostasis (GO:0007599)	301	11	1.16	9.46	2.09E-04
	17	Regulation of body fluid levels (GO:0050878)	503	13	1.94	6.69	5.79E-04
	18	Regulation of biological quality (GO:0065008)	3460	33	13.36	2.47	1.58E-03
	19	Wound healing (GO:0042060)	470	13	1.82	7.16	2.65E-04
	20	Response to wounding (GO:0009611)	568	14	2.19	6.38	3.08E-04
	21	Response to stress (GO:0006950)	3301	31	12.75	2.43	6.47E-03
	22	Response to stimulus (GO:0050896)	7565	50	29.22	1.71	1.94E-02
	23	Homotypic cell-cell adhesion (GO:0034109)	53	5	.20	24.43	1.83E-02
	24	Antigen processing and presentation of exogenous peptide antigen via MHC class I, TAP-dependent (GO:0002479)	63	5	.24	20.55	4.23E-02	HLA-A, HLA-B, HLA-C, HLA-E, B2M
	25	Platelet degranulation (GO:0002576)	106	7	.41	17.10	1.72E-03	SPARC, SRGN, PPBP, F13A1, TMSB4X, PF4, VCL
	26	Exocytosis (GO:0006887)	312	9	1.21	7.47	2.89E-02
	27	Secretion by cell (GO:0032940)	493	11	1.90	5.78	2.63E-02
	28	Establishment of localization (GO:0051234)	3996	33	15.43	2.14	4.42E-02
	29	Vesicle-mediated transport GO:0016192)	1256	17	4.85	3.50	4.24E-02
	30	Cellular response to interferon-gamma (GO:0071346)	122	7	.47	14.86	4.39E-03	CCL5, HLA-E, B2M, GAPDH, HLA-C, HLA-B, HLA-A
	31	Response to interferon-gamma (GO:0034341)	144	7	.56	12.59	1.31E-02
	32	Cellular response to chemical stimulus (GO:0070887)	2310	25	8.92	2.80	9.44E-03
		Significance was taken as p<0,05
