# Supplementary material for: Comprehensive comparison of neonate and adult human platelet transcriptomes
Source: PLoS One. 2017 Aug 16;12(8):e0183042. doi: 10.1371/journal.pone.0183042 (PMC5559076; doi:10.1371/journal.pone.0183042)
Supplement: S5 Table — ANOVA results were filtered by more than 2-fold change and a significance level of p<0.05 between adults and neonatal platelets. (XLSX) [file pone.0183042.s007.xlsx]

## Sheet: S5 Table
	Table S5. Gene list representing a differential expression pattern between adult and neonatal platelets
	Gene Symbol	Gene Title	RefSeq Transcript ID	p-value	Fold-Change	F	SS	SS (Error)	F(Error)
	SCGB1C1 /// SCGB1C2	secretoglobin, family 1C, member 1 /// secretoglobin, family 1C, member 2	NM_001097610 /// NM_145651 /// XM_005252804 /// XM_006725250 /// XM_011535362	0.0139656	-10.4662	70.1079	11.4763	0.327389	1
	LOC101060373 /// LOC102723728 /// NOMO1 /// NOMO2 /// NOMO3	uncharacterized LOC101060373 /// nodal modulator 3-like /// NODAL modulator 1 /// NODAL	NM_001004060 /// NM_001004067 /// NM_014287 /// NM_173614 /// XM_005255318 /// XM_00672	0.00405119	-9.05504	245.342	10.1043	0.0823688	1
	LOC105379273 /// LOC389834 /// MAFIP /// TEKT4P2	uncharacterized LOC105379273 /// ankyrin repeat domain 57 pseudogene /// MAFF interacti	NM_001033515 /// NM_001190825 /// NM_174948 /// NR_027420 /// NR_038327 /// NR_038328 /	0.020137	-4.84227	48.1649	5.17873	0.215042	1
	LINC01088	long intergenic non-protein coding RNA 1088	NR_038342	0.0220592	-4.55039	43.838	4.77855	0.21801	1
	ZNF542P	zinc finger protein 542, pseudogene	NM_194319 /// NR_003127 /// NR_024055 /// NR_024056 /// NR_024057 /// NR_033418	0.0369309	-4.16253	25.587	4.23315	0.330882	1
	FAM101B	family with sequence similarity 101, member B	NM_182705	0.0478919	-4.14137	19.3926	4.20294	0.433458	1
	CENPBD1P1 /// LOC105373318 /// RPL23AP7 /// RPL23AP79	CENPB DNA-binding domains containing 1 pseudogene 1 /// uncharacterized LOC105373318 //	NM_023939 /// NR_000029 /// NR_024528 /// NR_024529 /// NR_024530 /// NR_024531 /// NR_	0.0170635	-4.13157	57.109	4.18894	0.1467	1
	PANX1	pannexin 1	NM_015368 /// XM_005273863 /// XM_011542734	0.00828089	-4.01087	119.262	4.01568	0.0673422	1
	GGTA1P	glycoprotein, alpha-galactosyltransferase 1 pseudogene	NR_003191 /// NR_045211	0.0445771	-3.728	20.9445	3.60393	0.344142	1
	ANAPC5	anaphase promoting complex subunit 5	NM_001137559 /// NM_016237 /// XM_005253900 /// XM_006719449	0.00389323	-3.55312	255.357	3.34556	0.026203	1
	ERV3-1	endogenous retrovirus group 3, member 1	NM_001007253	0.0238293	-3.49445	40.4712	3.25827	0.161016	1
	DUBR	DPPA2 upstream binding RNA	NR_028301 /// NR_028302	0.0167034	-3.42582	58.3722	3.15577	0.108126	1
	CDK14	cyclin-dependent kinase 14	NM_001287135 /// NM_001287136 /// NM_001287137 /// NM_012395 /// XM_005250436 /// XM_00	0.00250054	-3.37097	398.415	3.07359	0.0154291	1
	KANSL1-AS1	KANSL1 antisense RNA 1	NR_034172	0.0129352	-3.37078	75.8119	3.07329	0.0810768	1
	ABAT	4-aminobutyrate aminotransferase	NM_000663 /// NM_001127448 /// NM_020686 /// XM_011522400 /// XM_011522401	0.031304	-3.36398	30.4528	3.06309	0.201169	1
	C1orf87	chromosome 1 open reading frame 87	NM_152377	0.0298907	-3.29223	31.9628	2.95518	0.184914	1
	PIK3CG	phosphatidylinositol-4,5-bisphosphate 3-kinase, catalytic subunit gamma	NM_001282426 /// NM_001282427 /// NM_002649 /// XM_005250443 /// XM_011516316 /// XM_01	0.00558912	-3.27752	177.421	2.93302	0.0330629	1
	MCUR1	mitochondrial calcium uniporter regulator 1	NM_001031713 /// NM_022102 /// XM_011514802	0.0456878	-3.17138	20.3994	2.77259	0.271831	1
	PROSER2	proline and serine rich 2	NM_153256 /// XM_011519438 /// XM_011519439	0.0416882	-2.99785	22.4982	2.50883	0.223025	1
	GNAZ	guanine nucleotide binding protein (G protein), alpha z polypeptide	NM_002073 /// XR_937843 /// XR_937844 /// XR_937845 /// XR_937846	0.0340247	-2.83073	27.899	2.25353	0.161549	1
	PSD3	pleckstrin and Sec7 domain containing 3	NM_015310 /// NM_206909 /// XM_011544462 /// XM_011544463 /// XM_011544464 /// XM_01154	0.0414178	-2.71393	22.6548	2.0747	0.183158	1
	KCND3	potassium channel, voltage gated Shal related subfamily D, member 3	NM_004980 /// NM_172198 /// XM_005270851 /// XM_006710629 /// XM_006710630 /// XM_00671	0.0369419	-2.60912	25.579	1.91424	0.149673	1
	ACSBG1	acyl-CoA synthetase bubblegum family member 1	NM_001199377 /// NM_015162 /// XM_011521389 /// XM_011521390 /// XM_011521391	0.0110813	-2.54728	88.7448	1.81969	0.0410095	1
	PABPC1 /// RLIM	poly(A) binding protein, cytoplasmic 1 /// ring finger protein, LIM domain interacting	NM_002568 /// NM_016120 /// NM_183353 /// XM_005250861	0.0292959	-2.51152	32.6419	1.76507	0.108148	1
	PABPC3	poly(A) binding protein, cytoplasmic 3	NM_030979	0.0281675	-2.50765	34.0091	1.75917	0.103453	1
	ABCC3	ATP binding cassette subfamily C member 3	NM_001144070 /// NM_003786 /// NM_020037 /// NM_020038 /// XM_005257763 /// XM_01152542	0.0209591	-2.4631	46.2173	1.69124	0.0731863	1
	GNB5	guanine nucleotide binding protein (G protein), beta 5	NM_006578 /// NM_016194 /// XM_011521162 /// XM_011521163	0.000833522	-2.46253	1198.23	1.69036	0.00282143	1
	NBEA	neurobeachin	NM_001204197 /// NM_015678 /// XM_005266346 /// XM_005266347 /// XM_005266348 /// XM_00	0.0263797	-2.27989	36.4147	1.41364	0.077641	1
	DNASE2B	deoxyribonuclease II beta	NM_021233 /// NM_058248 /// XM_011541878	0.0231937	-2.24955	41.621	1.36805	0.0657386	1
	EIF4G3	eukaryotic translation initiation factor 4 gamma, 3	NM_001198801 /// NM_001198802 /// NM_001198803 /// NM_003760 /// XM_011542356 /// XM_01	0.030585	-2.23713	31.2036	1.34943	0.0864923	1
	CPT1A	carnitine palmitoyltransferase 1A (liver)	NM_001031847 /// NM_001876 /// XM_005273762 /// XM_005273763	0.0136479	-2.21531	71.7748	1.31678	0.036692	1
	ENTPD6	ectonucleoside triphosphate diphosphohydrolase 6 (putative)	NM_001114089 /// NM_001247 /// XM_005260878 /// XM_005260881 /// XM_005260882 /// XM_00	0.0405775	-2.17607	23.1546	1.25827	0.108684	1
	LAMP5	lysosomal-associated membrane protein family, member 5	NM_001199897 /// NM_012261 /// XM_011529206	0.0325045	-2.14551	29.2733	1.21291	0.0828683	1
	FAM20B	family with sequence similarity 20, member B	NM_014864 /// XM_011510224 /// XM_011510225 /// XM_011510226	0.0154666	-2.13779	63.1594	1.20148	0.0380459	1
	SCFD2	sec1 family domain containing 2	NM_152540 /// XM_011534375 /// XM_011534376 /// XM_011534377 /// XM_011534378	0.0181852	-2.10793	53.4942	1.1574	0.043272	1
	C22orf39	chromosome 22 open reading frame 39	NM_001166242 /// NM_173793	0.0308215	-2.10706	30.9527	1.15612	0.0747022	1
	SERPING1	serpin peptidase inhibitor, clade G (C1 inhibitor), member 1	NM_000062 /// NM_001032295	0.0171448	-2.10191	56.8311	1.14854	0.0404194	1
	USP31	ubiquitin specific peptidase 31	NM_020718 /// XM_011545909 /// XM_011545910	0.0133769	-2.0491	73.2591	1.07121	0.0292444	1
	TSPAN33	tetraspanin 33	NM_178562 /// XM_006715960	0.00870422	-2.03649	113.389	1.05285	0.0185706	1
	CCNT2	cyclin T2	NM_001241 /// NM_058241 /// NR_037649 /// XM_006712827 /// XM_011512132 /// XM_01151213	0.00907783	2.00324	108.661	1.00468	0.0184921	1
	CSTF3	cleavage stimulation factor, 3' pre-RNA, subunit 3	NM_001033505 /// NM_001033506 /// NM_001326 /// XM_006718154	0.00293714	2.00848	338.968	1.01224	0.00597249	1
	NADK	NAD kinase	NM_001198993 /// NM_001198994 /// NM_001198995 /// NM_023018 /// XM_005244778 /// XM_00	0.0498684	2.01146	18.5656	1.01656	0.10951	1
	MRPL57	mitochondrial ribosomal protein L57	NM_024026	0.037868	2.01332	24.9172	1.01924	0.0818102	1
	HES6	hes family bHLH transcription factor 6	NM_001142853 /// NM_001282434 /// NM_018645	0.00799384	2.04882	123.598	1.07079	0.017327	1
	SH3BP4	SH3-domain binding protein 4	NM_014521 /// XM_011510891 /// XM_011510892 /// XM_011510893 /// XM_011510894	0.00186108	2.05369	535.824	1.07789	0.00402331	1
	FKBP15	FK506 binding protein 15	NM_015258 /// XM_006717018 /// XM_006717019	0.0215856	2.06183	44.8327	1.08978	0.0486153	1
	DNAJA4	DnaJ (Hsp40) homolog, subfamily A, member 4	NM_001130182 /// NM_001130183 /// NM_018602 /// XM_005254535 /// XM_006720601	0.00702236	2.06382	140.904	1.09269	0.0155097	1
	CDC34	cell division cycle 34	NM_004359 /// XM_005259690 /// XM_006722952	0.00582997	2.06531	170.029	1.09487	0.0128786	1
	BZW2	basic leucine zipper and W2 domains 2	NM_001159767 /// NM_014038 /// NR_027624 /// XM_006715706 /// XM_006715707 /// XM_00671	0.0117724	2.06613	83.4471	1.09607	0.0262697	1
	LRPPRC	leucine-rich pentatricopeptide repeat containing	NM_133259 /// XM_006711915 /// XM_006711916 /// XM_011532473 /// XM_011532474	0.00784707	2.08214	125.938	1.11951	0.0177787	1
	CRYM	crystallin mu	NM_001014444 /// NM_001888 /// XM_011545740	0.0018857	2.08537	528.807	1.12424	0.004252	1
	TSPYL2	TSPY-like 2	NM_022117 /// XM_006724592	0.0178269	2.09359	54.5994	1.13632	0.0416238	1
	APOBEC3B	apolipoprotein B mRNA editing enzyme, catalytic polypeptide-like 3B	NM_001270411 /// NM_004900	0.0352242	2.09946	26.8986	1.14494	0.08513	1
	RBM26	RNA binding motif protein 26	NM_001286631 /// NM_001286632 /// NM_018605 /// NM_022118 /// XM_005266491 /// XM_00526	0.0205664	2.10099	47.1283	1.14719	0.0486838	1
	CBWD1 /// CBWD2 /// CBWD3 /// CBWD5 /// CBWD6	COBW domain containing 1 /// COBW domain containing 2 /// COBW domain containing 3 ///	NM_001024916 /// NM_001085457 /// NM_001145355 /// NM_001145356 /// NM_001286835 /// NM	0.0180062	2.10866	54.0408	1.15848	0.0428743	1
	RREB1	ras responsive element binding protein 1	NM_001003698 /// NM_001003699 /// NM_001003700 /// NM_001168344 /// NM_002955 /// XM_00	0.0393676	2.11256	23.9117	1.16422	0.0973771	1
	RIMKLB	ribosomal modification protein rimK-like family member B	NM_001297776 /// NM_020734 /// NR_123740 /// XM_006719116 /// XM_006719118 /// XM_00671	0.0441605	2.11336	21.156	1.16541	0.110173	1
	ADGRG1	adhesion G protein-coupled receptor G1	NM_001145770 /// NM_001145771 /// NM_001145772 /// NM_001145773 /// NM_001145774 /// NM	0.0491773	2.11581	18.8472	1.16901	0.124052	1
	HSP90B1	heat shock protein 90kDa beta (Grp94), member 1	NM_003299	0.010144	2.12235	97.083	1.17867	0.0242816	1
	CCNT1	cyclin T1	NM_001240 /// NM_001277842	0.0326081	2.12282	29.1755	1.17936	0.0808455	1
	RCN2	reticulocalbin 2, EF-hand calcium binding domain	NM_001271837 /// NM_002902	0.0488946	2.13944	18.9647	1.20393	0.126965	1
	ALG5	ALG5, dolichyl-phosphate beta-glucosyltransferase	NM_001142364 /// NM_013338 /// XM_005266362 /// XM_011535054	0.0441686	2.14311	21.1518	1.20936	0.11435	1
	ANK1	ankyrin 1, erythrocytic	NM_000037 /// NM_001142445 /// NM_001142446 /// NM_020475 /// NM_020476 /// NM_020477 /	0.00784457	2.14448	125.979	1.21138	0.0192315	1
	MTF2	metal response element binding transcription factor 2	NM_001164391 /// NM_001164392 /// NM_001164393 /// NM_007358 /// XM_011541016 /// XM_01	0.00995704	2.14713	98.934	1.21531	0.0245681	1
	UQCRB	ubiquinol-cytochrome c reductase binding protein	NM_001199975 /// NM_001254752 /// NM_006294 /// NR_045639	0.0444898	2.15847	20.9884	1.23213	0.11741	1
	FRYL	FRY like transcription coactivator	NM_001039751 /// NM_015030 /// XM_005248090 /// XM_005248093 /// XM_011513680 /// XM_01	0.0102737	2.16011	95.8383	1.23455	0.0257633	1
	LYRM4	LYR motif containing 4	NM_001164840 /// NM_001164841 /// NM_020408 /// NR_104417 /// NR_104418 /// XM_00524923	0.0242981	2.17765	39.6617	1.26062	0.0635686	1
	CTBP2	C-terminal binding protein 2	NM_001083914 /// NM_001290214 /// NM_001290215 /// NM_001329 /// NM_022802 /// XM_00526	0.0211486	2.18219	45.7898	1.26738	0.0553564	1
	C16orf95	chromosome 16 open reading frame 95	NM_001195124 /// NM_001195125 /// NM_001256917	0.0399864	2.18881	23.5187	1.27724	0.108615	1
	PTGR1	prostaglandin reductase 1	NM_001146108 /// NM_001146109 /// NM_012212 /// XM_011518394 /// XM_011518395 /// XR_92	0.0232966	2.19281	41.4306	1.28319	0.061944	1
	ANKRD12	ankyrin repeat domain 12	NM_001083625 /// NM_001204056 /// NM_015208 /// XM_005258092 /// XM_005258093 /// XM_00	0.0275328	2.19326	34.8273	1.28386	0.0737273	1
	RPL27	ribosomal protein L27	NM_000988	0.00310868	2.19427	320.181	1.28537	0.00802902	1
	SRI	sorcin	NM_001256891 /// NM_001256892 /// NM_003130 /// NM_198901 /// XM_006716097 /// XM_01151	0.013628	2.21016	71.8819	1.30908	0.0364231	1
	CFAP97	cilia and flagella associated protein 97	NM_001292033 /// NM_020827 /// XM_005263154 /// XM_011532151 /// XM_011532152 /// XM_01	0.013031	2.21693	75.2431	1.31919	0.0350648	1
	BAMBI	BMP and activin membrane-bound inhibitor	NM_012342	0.0463728	2.23294	20.0762	1.34315	0.133805	1
	USP48	ubiquitin specific peptidase 48	NM_001032730 /// NM_032236 /// XM_005246009 /// XM_006710951 /// XM_006710955 /// XM_01	0.0111185	2.23949	88.4432	1.35296	0.0305951	1
	RPL36AL	ribosomal protein L36a-like	NM_001001	0.0138209	2.24317	70.8576	1.35848	0.0383438	1
	NOL7	nucleolar protein 7	NM_016167 /// XM_005249173	0.00436252	2.25995	227.726	1.38366	0.0121519	1
	WAPL	WAPL cohesin release factor	NM_015045 /// XM_006717729 /// XM_011539547 /// XM_011539548	0.0460545	2.26469	20.2252	1.39078	0.137529	1
	DENR	density-regulated protein	NM_003677	0.0355277	2.27351	26.6561	1.40403	0.105344	1
	TSPAN3	tetraspanin 3	NM_001168412 /// NM_005724 /// NM_198902	0.0130138	2.28328	75.3449	1.41874	0.03766	1
	RRM2	ribonucleotide reductase M2	NM_001034 /// NM_001165931	0.0492403	2.29064	18.8212	1.42982	0.151937	1
	TCF3	transcription factor 3	NM_001136139 /// NM_003200 /// XM_006722852 /// XM_006722853 /// XM_006722855 /// XM_00	0.0221404	2.29152	43.672	1.43114	0.0655405	1
	ZNF131	zinc finger protein 131	NM_001297548 /// NM_003432 /// NR_123719 /// NR_123720 /// XM_005248359 /// XM_00524836	0.042719	2.29842	21.9197	1.44155	0.13153	1
	HBBP1	hemoglobin, beta pseudogene 1	NR_001589	0.0332731	2.30013	28.5628	1.44412	0.101119	1
	NUP50	nucleoporin 50kDa	NM_007172 /// NM_153645 /// XM_005261312 /// XM_005261313 /// XM_005261314 /// XM_00672	0.0229994	2.30045	41.9853	1.44461	0.0688149	1
	SP100	SP100 nuclear antigen	NM_001080391 /// NM_001206701 /// NM_001206702 /// NM_001206703 /// NM_001206704 /// NM	0.000342393	2.31015	2919.12	1.45923	0.000999777	1
	HNRNPM	heterogeneous nuclear ribonucleoprotein M	NM_001297418 /// NM_005968 /// NM_031203 /// XM_005272478 /// XM_005272479 /// XM_00527	0.0267155	2.32112	35.9382	1.47579	0.0821295	1
	CISH	cytokine inducible SH2-containing protein	NM_013324 /// NM_145071 /// XM_011533329	0.023574	2.33645	40.9256	1.49895	0.0732524	1
	SCAF8	SR-related CTD-associated factor 8	NM_001286188 /// NM_001286189 /// NM_001286194 /// NM_001286199 /// NM_014892	0.00312178	2.36079	318.83	1.53579	0.00963391	1
	RAD23A	RAD23 homolog A, nucleotide excision repair protein	NM_001270362 /// NM_001270363 /// NM_005053 /// NR_072976	0.0159672	2.36513	61.1324	1.54236	0.0504596	1
	NRBF2	nuclear receptor binding factor 2	NM_001282405 /// NM_030759 /// XM_006717810	0.0296898	2.37457	32.1892	1.55666	0.0967197	1
	RPSA	ribosomal protein SA	NM_001304288 /// NM_002295	0.00554965	2.3801	178.693	1.56506	0.0175167	1
	PXMP4	peroxisomal membrane protein 4	NM_007238 /// NM_183397	0.0326228	2.38293	29.1617	1.56935	0.107631	1
	RPS10 /// RPS10-NUDT3 /// RPS10P19	ribosomal protein S10 /// RPS10-NUDT3 readthrough /// ribosomal protein S10 pseudogene	NM_001014 /// NM_001202470 /// NM_001203245 /// NM_001204091	0.0155462	2.38687	62.8282	1.57533	0.0501471	1
	RPS28	ribosomal protein S28	NM_001031	0.0258487	2.38958	37.1932	1.57944	0.0849315	1
	MICAL2	microtubule associated monooxygenase, calponin and LIM domain containing 2	NM_001282663 /// NM_001282664 /// NM_001282665 /// NM_001282666 /// NM_001282667 /// NM	0.0463141	2.38996	20.1035	1.58002	0.157188	1
	SRP72	signal recognition particle 72kDa	NM_001267722 /// NM_006947 /// XM_005265765	0.0329729	2.3924	28.8363	1.58371	0.109842	1
	CENPF	centromere protein F	NM_016343 /// XM_011509082 /// XM_011509083	0.00646028	2.39531	153.294	1.58813	0.0207201	1
	ZRANB1	zinc finger, RAN-binding domain containing 1	NM_017580 /// XM_005269925 /// XM_005269926 /// XM_006717907 /// XM_011539887	0.00436971	2.39803	227.349	1.59226	0.0140072	1
	IL13RA1	interleukin 13 receptor, alpha 1	NM_001560 /// XM_011531336 /// XM_011531337	0.0259983	2.40113	36.9706	1.59697	0.0863915	1
	NDUFS8	NADH dehydrogenase (ubiquinone) Fe-S protein 8, 23kDa (NADH-coenzyme Q reductase)	NM_002496 /// XM_005274013 /// XM_005274014 /// XM_005274015 /// XM_011545053	0.0229509	2.41203	42.0771	1.61352	0.0766936	1
	AMMECR1	Alport syndrome, mental retardation, midface hypoplasia and elliptocytosis chromosomal	NM_001025580 /// NM_001171689 /// NM_015365	0.0136601	2.41635	71.7094	1.6201	0.045185	1
	SLC25A38	solute carrier family 25, member 38	NM_017875 /// XM_006713214 /// XM_011533869 /// XM_011533870 /// XM_011533871	0.0406404	2.42128	23.1164	1.62758	0.140816	1
	JMJD1C	jumonji domain containing 1C	NM_001282948 /// NM_004241 /// NM_032776 /// XM_005269624 /// XM_005269626 /// XM_01153	0.0209423	2.44412	46.2556	1.66234	0.0718761	1
	RPL13 /// RPL13P12	ribosomal protein L13 /// ribosomal protein L13 pseudogene 12	NM_000977 /// NM_001243130 /// NM_001243131 /// NM_033251	0.0258703	2.44876	37.1609	1.66939	0.0898468	1
	NEK6	NIMA-related kinase 6	NM_001145001 /// NM_001166167 /// NM_001166168 /// NM_001166169 /// NM_001166170 /// NM	0.0402019	2.45309	23.3847	1.67599	0.143341	1
	EPB41	erythrocyte membrane protein band 4.1	NM_001166005 /// NM_001166006 /// NM_001166007 /// NM_004437 /// NM_203342 /// NM_20334	0.0369704	2.45977	25.5581	1.68616	0.131947	1
	SAMD9	sterile alpha motif domain containing 9	NM_001193307 /// NM_017654	0.0103829	2.4734	94.8145	1.70693	0.0360057	1
	CLIC2	chloride intracellular channel 2	NM_001289	0.0167274	2.50279	58.2863	1.75175	0.0601085	1
	SELENBP1	selenium binding protein 1	NM_001258288 /// NM_001258289 /// NM_003944 /// XM_011510110 /// XM_011510111 /// XR_92	0.0346736	2.51525	27.3492	1.77077	0.129493	1
	RPL18A	ribosomal protein L18a	NM_000980	0.0346299	2.54455	27.3856	1.81552	0.132589	1
	ADD2	adducin 2 (beta)	NM_001185054 /// NM_001185055 /// NM_001617 /// NM_017482 /// NM_017483 /// NM_017484 /	0.0334414	2.5612	28.4116	1.84096	0.129592	1
	SOX4	SRY box 4	NM_003107	0.0210966	2.56807	45.9063	1.85147	0.0806629	1
	DHX29	DEAH (Asp-Glu-Ala-His) box polypeptide 29	NM_019030 /// XM_005248544 /// XM_006714653 /// XM_011543494	0.0136488	2.59408	71.7698	1.89124	0.0527028	1
	NDUFAB1	NADH dehydrogenase (ubiquinone) 1, alpha/beta subcomplex, 1, 8kDa	NM_005003 /// XM_011545856	0.00734947	2.59844	134.566	1.89791	0.0282078	1
	PPP4R2	protein phosphatase 4, regulatory subunit 2	NM_174907	0.0158458	2.60195	61.6121	1.90328	0.0617828	1
	UROD	uroporphyrinogen decarboxylase	NM_000374 /// NR_036510 /// XM_005271169 /// XM_005271170 /// XM_011542080 /// XM_01154	0.0242515	2.6127	39.7408	1.91972	0.096612	1
	CARD8	caspase recruitment domain family, member 8	NM_001184900 /// NM_001184901 /// NM_001184902 /// NM_001184903 /// NM_001184904 /// NM	0.0192729	2.63755	50.3913	1.95776	0.0777023	1
	RPS4X	ribosomal protein S4, X-linked	NM_001007	0.0477357	2.68049	19.4609	2.0235	0.207955	1
	PSMB1	proteasome subunit beta 1	NM_002793	0.00616309	2.68429	160.758	2.02931	0.0252469	1
	ATP5I	ATP synthase, H+ transporting, mitochondrial Fo complex subunit E	NM_007100 /// NR_033743	0.023119	2.71386	41.7604	2.07459	0.099357	1
	SUGT1	SGT1 homolog, MIS12 kinetochore complex assembly cochaperone	NM_001130912 /// NM_006704 /// XM_011534891 /// XM_011534892 /// XM_011534893	0.0346852	2.76482	27.3396	2.15263	0.157473	1
	SERBP1	SERPINE1 mRNA binding protein 1	NM_001018067 /// NM_001018068 /// NM_001018069 /// NM_015640	0.0416416	2.81431	22.5251	2.2284	0.197859	1
	GYPC	glycophorin C (Gerbich blood group)	NM_001256584 /// NM_002101 /// NM_016815 /// XM_006712460	0.00914525	2.81917	107.849	2.23583	0.0414623	1
	QARS	glutaminyl-tRNA synthetase	NM_001272073 /// NM_005051 /// NR_073590 /// XM_011533973	0.0130923	2.82832	74.8839	2.24984	0.0600887	1
	SLC6A8	solute carrier family 6 (neurotransmitter transporter), member 8	NM_001142805 /// NM_001142806 /// NM_005629	0.0292792	2.82892	32.6613	2.25075	0.137824	1
	HSPA5	heat shock 70kDa protein 5 (glucose-regulated protein, 78kDa)	NM_005347	0.0253768	2.82916	37.9125	2.25112	0.118753	1
	SLU7	SLU7 homolog, splicing factor	NM_006425 /// XM_005265793 /// XM_011534418	0.0306253	2.85343	31.1605	2.28825	0.146868	1
	EEF1D /// EEF1DP1	eukaryotic translation elongation factor 1 delta (guanine nucleotide exchange protein)	NM_001130053 /// NM_001130054 /// NM_001130055 /// NM_001130056 /// NM_001130057 /// NM	0.0276533	2.85977	34.6691	2.29795	0.132565	1
	SRP19	signal recognition particle 19kDa	NM_001204193 /// NM_001204194 /// NM_001204196 /// NM_001204199 /// NM_003135	0.0478515	2.86197	19.4103	2.30132	0.237124	1
	RPL14	ribosomal protein L14	NM_001034996 /// NM_003973	0.0341667	2.86351	27.777	2.30366	0.165869	1
	EEF1A1 /// EEF1A1P5	eukaryotic translation elongation factor 1 alpha 1 /// eukaryotic translation elongatio	NM_001402 /// NM_001403 /// XM_011535514	0.045195	2.89373	20.6379	2.34987	0.227724	1
	DLGAP1-AS1	DLGAP1 antisense RNA 1	NM_001039796 /// NR_024101	0.0201983	2.93013	48.0142	2.4055	0.100199	1
	NOP58	NOP58 ribonucleoprotein	NM_015934	0.0147186	2.94575	66.4452	2.42934	0.0731231	1
	DLGAP5	discs, large (Drosophila) homolog-associated protein 5	NM_001146015 /// NM_014750 /// XM_011537414 /// XR_943566	0.00581379	2.95584	170.506	2.44474	0.0286762	1
	TMEM56	transmembrane protein 56	NM_001199679 /// NM_152487	0.0330648	2.96739	28.752	2.46237	0.171283	1
	LARP1	La ribonucleoprotein domain family, member 1	NM_015315 /// NM_033551 /// XM_005268404 /// XM_005268406 /// XM_005268407 /// XM_00526	0.0422376	2.98476	22.1864	2.48888	0.22436	1
	RPL21 /// RPL21P119 /// RPL21P28	ribosomal protein L21 /// ribosomal protein L21 pseudogene 119 /// ribosomal protein L2	NM_000982 /// NR_026911	0.000363661	3.0067	2748.32	2.52232	0.00183554	1
	NUP153	nucleoporin 153kDa	NM_001278209 /// NM_001278210 /// NM_005124 /// XM_005249507 /// XM_006715290 /// XM_00	0.033639	3.0493	28.236	2.5872	0.183255	1
	HSP90AA1	heat shock protein 90kDa alpha (cytosolic), class A member 1	NM_001017963 /// NM_005348 /// XM_011536718	0.00247874	3.06932	401.932	2.61765	0.0130254	1
	SLC14A1	solute carrier family 14 (urea transporter), member 1 (Kidd blood group)	NM_001128588 /// NM_001146036 /// NM_001146037 /// NM_001308278 /// NM_001308279 /// NM	0.0138151	3.08749	70.8881	2.64529	0.074633	1
	RPL36	ribosomal protein L36	NM_015414 /// NM_033643	0.00703676	3.17274	140.613	2.77465	0.0394651	1
	FOXP1	forkhead box P1	NM_001012505 /// NM_001244808 /// NM_001244810 /// NM_001244812 /// NM_001244813 /// NM	0.0186158	3.20605	52.2226	2.82508	0.108194	1
	RALA	v-ral simian leukemia viral oncogene homolog A (ras related)	NM_005402 /// XM_006715762 /// XM_011515466 /// XM_011515467	0.0493262	3.20766	18.7859	2.82751	0.301025	1
	KLHL42	kelch-like family member 42	NM_020782 /// XM_011520791 /// XR_931314 /// XR_931315	0.00997638	3.22945	98.7393	2.86046	0.0579396	1
	TMEM14B /// TMEM14C	transmembrane protein 14B /// transmembrane protein 14C	NM_001127711 /// NM_001165258 /// NM_001286484 /// NM_001286488 /// NM_001286489 /// NM	0.0228249	3.23918	42.3175	2.87516	0.135885	1
	CELF1	CUGBP, Elav-like family member 1	NM_001025596 /// NM_001172639 /// NM_001172640 /// NM_006560 /// NM_198700 /// XM_01151	0.0459605	3.26214	20.2696	2.90982	0.287112	1
	RPL22	ribosomal protein L22	NM_000983	0.0386528	3.3242	24.3812	3.00332	0.246363	1
	RPL13	ribosomal protein L13	NM_000977 /// NM_001243130 /// NM_001243131 /// NM_033251	0.0321042	3.32968	29.6568	3.01156	0.203094	1
	SNRPA1	small nuclear ribonucleoprotein polypeptide A'	NM_003090 /// XR_243213	0.0376811	3.33364	25.0481	3.0175	0.240937	1
	CTSB	cathepsin B	NM_001908 /// NM_147780 /// NM_147781 /// NM_147782 /// NM_147783 /// XM_006716244 ///	0.0157551	3.35022	61.9755	3.04243	0.0981818	1
	RPL34	ribosomal protein L34	NM_000995 /// NM_033625 /// XM_005263172 /// XM_006714287	0.00728356	3.35065	135.797	3.04307	0.0448179	1
	E2F2	E2F transcription factor 2	NM_004091 /// XM_005245748 /// XM_005245749 /// XM_011540868 /// XM_011540869 /// XM_01	0.020007	3.38481	48.4875	3.09435	0.127635	1
	U2SURP	U2 snRNP-associated SURP domain containing	NM_001080415 /// XM_005247246 /// XM_005247248 /// XM_005247249	0.0350043	3.4207	27.0769	3.14812	0.232532	1
	TAF1D	TATA box binding protein associated factor 1D	NM_024116	0.0286213	3.4317	33.4462	3.16456	0.189233	1
	SPTA1	spectrin, alpha, erythrocytic 1	NM_003126 /// XM_011509916 /// XM_011509917 /// XM_011509918 /// XM_011509919 /// XR_92	0.02412	3.44962	39.9655	3.19135	0.159705	1
	CISD2	CDGSH iron sulfur domain 2	NM_001008388	0.0439537	3.51417	21.2625	3.28763	0.309243	1
	HBD /// HBD	hypophosphatemic bone disease /// hemoglobin, delta	NM_000519	0.0111258	3.57612	88.3836	3.3797	0.0764781	1
	RPL37A	ribosomal protein L37a	NM_000998	0.0188719	3.64927	51.4937	3.48796	0.135471	1
	RPL37	ribosomal protein L37	NM_000997	0.0232667	3.73369	41.4858	3.61228	0.174146	1
	SMC3	structural maintenance of chromosomes 3	NM_005445	0.0085552	3.77158	115.39	3.66787	0.0635734	1
	LUC7L3	LUC7-like 3 pre-mRNA splicing factor	NM_006107 /// NM_016424 /// XM_005257448 /// XM_005257449 /// XM_005257450 /// XM_00525	0.000507865	3.87887	1967.53	3.82451	0.00388763	1
	SNRPG	small nuclear ribonucleoprotein polypeptide G	NM_003096	0.0367953	3.8919	25.6868	3.84346	0.299256	1
	SLC25A37	solute carrier family 25 (mitochondrial iron transporter), member 37	NM_016612 /// XM_005273526 /// XM_006716352 /// XM_011544550 /// XM_011544551 /// XM_01	0.00150579	3.90684	662.602	3.86517	0.0116666	1
	HNRNPA2B1	heterogeneous nuclear ribonucleoprotein A2/B1	NM_002137 /// NM_031243 /// XM_005249729 /// XM_006715714 /// XR_242076 /// XR_242077 /	0.0199995	4.0426	48.5063	4.06136	0.167457	1
	LOC101928429	uncharacterized LOC101928429	XR_245608 /// XR_252102	0.040999	4.04887	22.9013	4.07039	0.355472	1
	PPIB	peptidylprolyl isomerase B (cyclophilin B)	NM_000942	0.0259521	4.05575	37.039	4.08027	0.220323	1
	RRAGD	Ras-related GTP binding D	NM_021244 /// XM_005248755 /// XM_011536022	0.00713127	4.19001	138.729	4.2723	0.0615919	1
	FXR1	fragile X mental retardation, autosomal homolog 1	NM_001013438 /// NM_001013439 /// NM_005087 /// XM_005247813 /// XM_005247814 /// XM_00	0.0145988	4.27169	67.0027	4.38822	0.130986	1
	ZC3H15	zinc finger CCCH-type containing 15	NM_018471 /// XM_011511485	0.00394741	4.27772	251.832	4.39675	0.0349181	1
	RPL10A	ribosomal protein L10a	NM_007104	0.00603936	4.37097	164.082	4.52818	0.0551941	1
	HBZ	hemoglobin, zeta	NM_005332 /// XM_005255287 /// XM_005255288 /// XM_011522471 /// XM_011522472	0.0426911	4.48132	21.935	4.68256	0.426949	1
	PSME4	proteasome activator subunit 4	NM_014614 /// XM_006711969 /// XM_011532705 /// XM_011532706 /// XM_011532707 /// XM_01	0.0032587	4.64386	305.372	4.90766	0.0321422	1
	CPEB2	cytoplasmic polyadenylation element binding protein 2	NM_001177381 /// NM_001177382 /// NM_001177383 /// NM_001177384 /// NM_182485 /// NM_18	0.0355365	4.7175	26.6492	5.00875	0.375903	1
	JUND	jun D proto-oncogene	NM_001286968 /// NM_005354	0.00200764	4.76146	496.597	5.06882	0.0204142	1
	GLTSCR2	glioma tumor suppressor candidate region gene 2	NM_015710	0.0169439	4.83773	57.5227	5.17258	0.179845	1
	GYPB	glycophorin B (MNS blood group)	NM_001304382 /// NM_002100 /// XM_011531903 /// XM_011531904 /// XM_011531905	0.0428689	4.91027	21.8379	5.27072	0.482713	1
	PSMA4	proteasome subunit alpha 4	NM_001102667 /// NM_001102668 /// NM_002789	0.00171943	4.92477	580.087	5.29025	0.0182395	1
	PPIG	peptidylprolyl isomerase G (cyclophilin G)	NM_004792 /// XM_005246966 /// XM_005246967 /// XM_011512192	0.0109943	5.10916	89.4586	5.53702	0.12379	1
	RPL32	ribosomal protein L32	NM_000994 /// NM_001007073 /// NM_001007074	0.0323799	5.34072	29.3916	5.84206	0.397532	1
	RPS17	ribosomal protein S17	NM_001021 /// NM_001199057 /// NR_111943 /// NR_111944	0.049985	5.55114	18.5188	6.11467	0.660373	1
	CA1	carbonic anhydrase I	NM_001128829 /// NM_001128830 /// NM_001128831 /// NM_001164830 /// NM_001291967 /// NM	0.0256872	5.8793	37.4365	6.53131	0.348928	1
	RPS6	ribosomal protein S6	NM_001010	0.0279879	6.01712	34.2368	6.7033	0.391584	1
	EPB42	erythrocyte membrane protein band 4.2	NM_000119 /// NM_001114134 /// XM_005254225 /// XM_011521349 /// XM_011521350 /// XM_01	0.0415389	6.05272	22.5844	6.74744	0.597531	1
	ALAS2	5'-aminolevulinate synthase 2	NM_000032 /// NM_001037967 /// NM_001037968 /// NM_001037969 /// XM_005261995 /// XM_01	0.00784472	6.18015	125.976	6.9045	0.109616	1
	PRR11	proline rich 11	NM_018304	0.0296524	6.25057	32.2316	6.99067	0.433777	1
	ZFAND5	zinc finger, AN1-type domain 5	NM_001102420 /// NM_001102421 /// NM_001278243 /// NM_001278244 /// NM_001278245 /// NM	0.0179561	6.30045	54.1958	7.05144	0.260221	1
	RPL24	ribosomal protein L24	NM_000986	0.0214587	6.34864	45.1065	7.10994	0.315251	1
	RPL5	ribosomal protein L5	NM_000969	0.036055	6.49773	26.2446	7.28965	0.555516	1
	MYL4	myosin light chain 4	NM_001002841 /// NM_002476 /// XM_005257391 /// XM_011524838 /// XM_011524839	0.0311564	7.43575	30.6041	8.37801	0.54751	1
	SLC4A1	solute carrier family 4 (anion exchanger), member 1 (Diego blood group)	NM_000342 /// XM_005257593 /// XM_011525129 /// XM_011525130 /// XM_011525131	0.0247536	9.25011	38.9045	10.3007	0.529538	1
	HBG2	hemoglobin, gamma G	NM_000184	0.0236531	9.33105	40.7837	10.3815	0.509102	1
	HBG1 /// HBG2	hemoglobin, gamma A /// hemoglobin, gamma G	NM_000184 /// NM_000559	0.0265094	9.81357	36.2292	10.8556	0.599271	1
	ATP1B1	ATPase, Na+/K+ transporting, beta 1 polypeptide	NM_001001787 /// NM_001677	0.0406433	10.5192	23.1147	11.5257	0.997265	1
	AHSP	alpha hemoglobin stabilizing protein	NM_016633 /// XM_005255351 /// XM_005255352	0.00919645	10.9281	107.24	11.9023	0.221976	1
	DEFA1 /// DEFA1B /// DEFA3	defensin, alpha 1 /// defensin, alpha 1B /// defensin, alpha 3, neutrophil-specific	NM_001042500 /// NM_001302265 /// NM_004084 /// NM_005217 /// XM_011534740 /// XM_01153	0.0305454	12.5749	31.2459	13.3406	0.853912	1
	BPGM	2,3-bisphosphoglycerate mutase	NM_001293085 /// NM_001724 /// NM_199186 /// XM_011516527	0.0406287	14.2201	23.1235	14.6678	1.26865	1
	HBM	hemoglobin, mu	NM_001003938	0.0135312	19.7336	72.4066	18.5122	0.51134	1
	PRDX2	peroxiredoxin 2	NM_005809 /// NM_181737 /// NM_181738	0.00636252	22.5894	155.672	20.2281	0.259881	1
	TFRC	transferrin receptor	NM_001128148 /// NM_001313965 /// NM_001313966 /// NM_003234 /// XM_011513112	0.0154141	35.3206	63.3796	26.4447	0.834485	1
	ANOVA results were filtered by more than 2-fold change and a significance level of p≤0.05
