# Supplementary material for: Comprehensive comparison of neonate and adult human platelet transcriptomes
Source: PLoS One. 2017 Aug 16;12(8):e0183042. doi: 10.1371/journal.pone.0183042 (PMC5559076; doi:10.1371/journal.pone.0183042)
Supplement: S6 Table — Significance was taken as p<0.001 (XLSX) [file pone.0183042.s008.xlsx]

## Sheet: S6 Table
			Table S6. Gene enrichment analysis using the differentially expressed genes between adult and neonatal platelets and removing high expressed genes in reticulocytes.
		ID	GO biological process complete	# Refence genes	# Expected genes	# Observed genes	Fold Enrichment	p-value
		1	SRP-dependent cotranslational protein targeting to membrane (GO:0006614)	95	21	0.82	25.47	4.15e-19
		2	cotranslational protein targeting to membrane	103	21	0.89	23.49	2.14e-18
		3	protein targeting to membrane	163	22	1.41	15.55	1.21e-15
		4	protein targeting	421	26	3.65	7.12	6.34e-11
		5	intracellular protein transport	712	29	6.18	4.69	4.65e-08
		6	cellular protein localization	1190	35	10.33	3.39	1.81e-06
		7	protein localization	1760	40	15.27	2.62	0.000127
		8	macromolecule localization	2111	44	18.32	2.4	0.000259
		9	cellular macromolecule localization	1200	35	10.41	3.36	2.26e-06
		10	cellular localization	1924	45	16.7	2.7	4.98e-06
		11	intracellular transport	1206	36	10.47	3.44	6.37e-07
		12	establishment of localization in cell	1474	38	12.79	2.97	1.08e-05
		13	protein transport	1238	33	10.74	3.07	7.22e-05
		14	establishment of protein localization	1363	34	11.83	2.87	0.000209
		15	single-organism intracellular transport	497	31	4.31	7.19	9.49e-14
		16	single-organism transport	2069	45	17.96	2.51	4.77e-05
		17	single-organism localization	2286	49	19.84	2.47	1.29e-05
		18	single-organism cellular localization	821	33	7.12	4.63	1.87e-09
		19	establishment of protein localization to membrane	271	25	2.35	10.63	2.54e-14
		20	protein localization to membrane	382	25	3.32	7.54	6.03e-11
		21	single-organism membrane organization	747	29	6.48	4.47	1.45e-07
		22	membrane organization	910	30	7.9	3.8	3.11e-06
		23	protein targeting to ER (GO:0045047)	101	21	0.88	23.96	1.44e-18
		24	establishment of protein localization to endoplasmic reticulum	105	21	0.91	23.05	3.16e-18
		25	establishment of protein localization to organelle	372	25	3.23	7.74	3.34e-11
		26	protein localization to organelle	572	28	4.96	5.64	1.51e-09
		27	protein localization to endoplasmic reticulum	125	22	1.08	20.28	4.64e-18
		28	viral transcription (GO:0019083)	115	22	1	22.04	7.98e-19
		29	viral gene expression	126	22	1.09	20.12	5.49e-18
		30	viral process	822	35	7.13	4.91	5.88e-11
		31	symbiosis, encompassing mutualism through parasitism	863	37	7.49	4.94	7.08e-12
		32	interspecies interaction between organisms	863	37	7.49	4.94	7.08e-12
		33	multi-organism cellular process	825	35	7.16	4.89	6.54e-11
		34	gene expression	3770	69	32.72	2.11	1.54e-06
		35	macromolecule metabolic process	7412	105	64.32	1.63	5.5e-06
		36	organic substance metabolic process	9089	118	78.88	1.5	3.51e-05
		37	metabolic process	9497	121	82.42	1.47	5.49e-05
		38	multi-organism metabolic process	138	22	1.2	18.37	3.72e-17
		39	viral life cycle	292	25	2.53	9.87	1.41e-13
		40	RNA metabolic process	3446	61	29.91	2.04	0.000112
		41	cellular macromolecule metabolic process	6729	101	58.4	1.73	5.27e-07
		42	cellular metabolic process	8580	115	74.46	1.54	9.43e-06
		43	nucleic acid metabolic process	3961	68	34.37	1.98	3.59e-05
		44	nucleobase-containing compound metabolic process	4509	74	39.13	1.89	3.55e-05
		45	organic cyclic compound metabolic process	4882	78	42.37	1.84	3.44e-05
		46	cellular nitrogen compound metabolic process	5131	87	44.53	1.95	6.41e-08
		47	nitrogen compound metabolic process	5609	90	48.68	1.85	4.78e-07
		48	heterocycle metabolic process	4646	77	40.32	1.91	8.34e-06
		49	cellular aromatic compound metabolic process	4695	78	40.74	1.91	5.27e-06
		50	primary metabolic process	8643	112	75.01	1.49	0.000215
		51	cellular nitrogen compound biosynthetic process	3508	63	30.44	2.07	3.19e-05
		52	macromolecule biosynthetic process	3714	62	32.23	1.92	0.000731
		53	nuclear-transcribed mRNA catabolic process, nonsense-mediated decay (GO:0000184)	119	20	1.03	19.37	8.98e-16
		54	nuclear-transcribed mRNA catabolic process	193	20	1.67	11.94	8.24e-12
		55	mRNA catabolic process	205	20	1.78	11.24	2.52e-11
		56	RNA catabolic process	231	20	2	9.98	2.27e-10
		57	nucleobase-containing compound catabolic process	345	21	2.99	7.01	3.8e-08
		58	aromatic compound catabolic process	387	21	3.36	6.25	3.11e-07
		59	cellular catabolic process	1358	38	11.79	3.22	1.09e-06
		60	catabolic process	1673	38	14.52	2.62	0.00032
		61	cellular nitrogen compound catabolic process	380	21	3.3	6.37	2.23e-07
		62	organic cyclic compound catabolic process	408	21	3.54	5.93	8.07e-07
		63	organic substance catabolic process	1572	38	13.64	2.79	6.19e-05
		64	heterocycle catabolic process	374	21	3.25	6.47	1.67e-07
		65	cellular macromolecule catabolic process	815	35	7.07	4.95	4.58e-11
		66	macromolecule catabolic process	951	35	8.25	4.24	3.89e-09
		67	mRNA metabolic process	621	32	5.39	5.94	5.59e-12
		68	translational initiation (GO:0006413)	153	24	1.33	18.08	7.99e-19
		69	translation	450	32	3.91	8.19	6.28e-16
		70	cellular protein metabolic process	3511	69	30.47	2.26	5.87e-08
		71	protein metabolic process	4068	72	35.3	2.04	2.25e-06
		72	peptide biosynthetic process	473	32	4.1	7.8	2.63e-15
		73	peptide metabolic process	615	34	5.34	6.37	7.69e-14
		74	organonitrogen compound metabolic process	1822	46	15.81	2.91	2.44e-07
		75	cellular amide metabolic process	743	34	6.45	5.27	1.93e-11
		76	organonitrogen compound biosynthetic process	1050	37	9.11	4.06	2.71e-09
		77	amide biosynthetic process	532	32	4.62	6.93	7.45e-14
		78	rRNA processing (GO:0006364)	258	20	2.24	8.93	1.69e-09
		79	ribosome biogenesis	321	20	2.79	7.18	8.38e-08
		80	ribonucleoprotein complex biogenesis	459	25	3.98	6.28	3.39e-09
		81	rRNA metabolic process	264	20	2.29	8.73	2.56e-09
		82	ncRNA metabolic process	554	24	4.81	4.99	1.1e-06
		83	ncRNA processing	404	21	3.51	5.99	6.76e-07
		84	RNA processing	860	35	7.46	4.69	2.19e-10
			Significance was taken as p<0,001
